# Supplementary material for: Molecular Characterization of a New Virus Species Identified in Yam (Dioscorea spp.) by High-Throughput Sequencing
Source: Plants (Basel). 2019 Jun 11;8(6):167. doi: 10.3390/plants8060167 (PMC6630666; doi:10.3390/plants8060167)
Supplement: Supplementary file 1 [file plants-08-00167-s001.zip]

Archive with 3 entries (3 files):
- Figure S1 - Long RT-PCR.tif
- Supplementary Materials Table S1_Final.docx
- Supplementary Materials Table S2 - Identity Matrix YVY isolates CP gene nt.xlsx
