# Supplementary material for: Molecular Characterization of a New Virus Species Identified in Yam (Dioscorea spp.) by High-Throughput Sequencing
Source: Plants (Basel). 2019 Jun 11;8(6):167. doi: 10.3390/plants8060167 (PMC6630666; doi:10.3390/plants8060167)
Supplement: Supplementary file 1 [file plants-08-00167-s001.zip › Supplementary Materials Table S2 - Identity Matrix YVY isolates CP gene nt.xlsx]

## Sheet: Identity Matrix YCMaV isolates 
Table S2. Nucleotide identity matrix of YVY isolates based on the CP gene
	TDr 95/19177	YVY-Dan	TDr Adaka 3-2-3T	Pona	TDr 07/00033	TDr 89/02475	TDr 99/02674	YVY-Mak
TDr 95/19177		91.28	91.14	87.34	85.09	82.98	82.98	83.97
YVY-Dan	91.28		97.47	87.2	86.08	84.39	84.95	84.53
TDr Adaka 3-2-3T	91.14	97.47		87.48	85.37	83.26	83.83	84.25
Pona	87.34	87.2	87.48		85.79	84.95	85.79	85.09
TDr 07/00033	85.09	86.08	85.37	85.79		82.98	83.54	84.53
TDr 89/02475	82.98	84.39	83.26	84.95	82.98		97.75	84.95
TDr 99/02674	82.98	84.95	83.83	85.79	83.54	97.75		85.37
YVY-Mak	83.97	84.53	84.25	85.09	84.53	84.95	85.37
